# Supplementary material for: DeepExoMir: A Reproducible RNA Language Model Framework for CLIP-Seq-Supported MicroRNA Target-Site Prioritization
Source: Int J Mol Sci. 2026 Jul 10;27(14):6184. doi: 10.3390/ijms27146184 (PMC13410109; doi:10.3390/ijms27146184)
Supplement: Supplementary file 1 [file ijms-27-06184-s001.zip]

Archive with 1 entries (1 files):
- ijms-4350516-supplementary.pdf
